# Supplementary material for: In Vivo Volume Dynamics of Dendritic Spines in the Neocortex of Wild-Type and Fmr1 KO Mice
Source: eNeuro. 2018 Nov 8;5(5):ENEURO.0282-18.2018. doi: 10.1523/ENEURO.0282-18.2018 (PMC6223115; doi:10.1523/ENEURO.0282-18.2018)
Supplement: Extended Data 1 — Code used for simulation of large-scale brain dynamics and scripts for subsequent postprocessing analyses. Download Extended Data 1, ZIP file. [file sup_enu-eN-NWR-0282-18-s03.zip]

Archive with 3 entries (2 files):
- wt_short.nb
- __MACOSX/
- __MACOSX/._wt_short.nb
